# Supplementary material for: Resistive Response of Carbon Nanotube-Based Composites Subjected to Water Aging
Source: Nanomaterials (Basel). 2021 Aug 25;11(9):2183. doi: 10.3390/nano11092183 (PMC8465806; doi:10.3390/nano11092183)
Supplement: Supplementary file 1 [file nanomaterials-11-02183-s001.zip]

Archive with 1 entries (1 files):
- nanomaterials-1314725-supplementary.pdf
